# Supplementary material for: Molecular Diagnosis of Koala Retrovirus (KoRV) in South Australian Koalas (Phascolarctos cinereus)
Source: Animals (Basel). 2021 May 20;11(5):1477. doi: 10.3390/ani11051477 (PMC8161083; doi:10.3390/ani11051477)
Supplement: Supplementary file 1 [file animals-11-01477-s001.zip]

Archive with 1 entries (1 files):
- animals-1195664-supplementary.pdf
